# Supplementary material for: A Method for In Situ Reverse Genetic Analysis of Proteins Involved mtDNA Replication
Source: Cells. 2022 Jul 11;11(14):2168. doi: 10.3390/cells11142168 (PMC9316749; doi:10.3390/cells11142168)
Supplement: Supplementary file 1 [file cells-11-02168-s001.zip]

Archive with 1 entries (1 files):
- cells-1787828-Supplementary.pdf
